# Supplementary material for: The value of the malignant subregion-based texture analysis in predicting the Ki-67 status in breast cancer
Source: Front Oncol. 2024 May 21;14:1359925. doi: 10.3389/fonc.2024.1359925 (PMC11148296; doi:10.3389/fonc.2024.1359925)
Supplement: Supplementary file 1 [file Table_1.xlsx]

## Sheet: Sheet1
Feature	Type
original_shape_Elongation	Shape
original_shape_Flatness	Shape
original_shape_LeastAxisLength	Shape
original_shape_MajorAxisLength	Shape
original_shape_Maximum2DDiameterColumn	Shape
original_shape_Maximum2DDiameterRow	Shape
original_shape_Maximum2DDiameterSlice	Shape
original_shape_Maximum3DDiameter	Shape
original_shape_MeshVolume	Shape
original_shape_MinorAxisLength	Shape
original_shape_Sphericity	Shape
original_shape_SurfaceArea	Shape
original_shape_SurfaceVolumeRatio	Shape
original_shape_VoxelVolume	Shape
original_firstorder_10Percentile	Firstorder
original_firstorder_90Percentile	Firstorder
original_firstorder_Energy	Firstorder
original_firstorder_Entropy	Firstorder
original_firstorder_InterquartileRange	Firstorder
original_firstorder_Kurtosis	Firstorder
original_firstorder_Maximum	Firstorder
original_firstorder_MeanAbsoluteDeviation	Firstorder
original_firstorder_Mean	Firstorder
original_firstorder_Median	Firstorder
original_firstorder_Minimum	Firstorder
original_firstorder_Range	Firstorder
original_firstorder_RobustMeanAbsoluteDeviation	Firstorder
original_firstorder_RootMeanSquared	Firstorder
original_firstorder_Skewness	Firstorder
original_firstorder_TotalEnergy	Firstorder
original_firstorder_Uniformity	Firstorder
original_firstorder_Variance	Firstorder
original_glcm_Autocorrelation	GLCM
original_glcm_ClusterProminence	GLCM
original_glcm_ClusterShade	GLCM
original_glcm_ClusterTendency	GLCM
original_glcm_Contrast	GLCM
original_glcm_Correlation	GLCM
original_glcm_DifferenceAverage	GLCM
original_glcm_DifferenceEntropy	GLCM
original_glcm_DifferenceVariance	GLCM
original_glcm_Id	GLCM
original_glcm_Idm	GLCM
original_glcm_Idmn	GLCM
original_glcm_Idn	GLCM
original_glcm_Imc1	GLCM
original_glcm_Imc2	GLCM
original_glcm_InverseVariance	GLCM
original_glcm_JointAverage	GLCM
original_glcm_JointEnergy	GLCM
original_glcm_JointEntropy	GLCM
original_glcm_MCC	GLCM
original_glcm_MaximumProbability	GLCM
original_glcm_SumAverage	GLCM
original_glcm_SumEntropy	GLCM
original_glcm_SumSquares	GLCM
original_glrlm_GrayLevelNonUniformity	GLRLM
original_glrlm_GrayLevelNonUniformityNormalized	GLRLM
original_glrlm_GrayLevelVariance	GLRLM
original_glrlm_HighGrayLevelRunEmphasis	GLRLM
original_glrlm_LongRunEmphasis	GLRLM
original_glrlm_LongRunHighGrayLevelEmphasis	GLRLM
original_glrlm_LongRunLowGrayLevelEmphasis	GLRLM
original_glrlm_LowGrayLevelRunEmphasis	GLRLM
original_glrlm_RunEntropy	GLRLM
original_glrlm_RunLengthNonUniformity	GLRLM
original_glrlm_RunLengthNonUniformityNormalized	GLRLM
original_glrlm_RunPercentage	GLRLM
original_glrlm_RunVariance	GLRLM
original_glrlm_ShortRunEmphasis	GLRLM
original_glrlm_ShortRunHighGrayLevelEmphasis	GLRLM
original_glrlm_ShortRunLowGrayLevelEmphasis	GLRLM
original_glszm_GrayLevelNonUniformity	GLSZM
original_glszm_GrayLevelNonUniformityNormalized	GLSZM
original_glszm_GrayLevelVariance	GLSZM
original_glszm_HighGrayLevelZoneEmphasis	GLSZM
original_glszm_LargeAreaEmphasis	GLSZM
original_glszm_LargeAreaHighGrayLevelEmphasis	GLSZM
original_glszm_LargeAreaLowGrayLevelEmphasis	GLSZM
original_glszm_LowGrayLevelZoneEmphasis	GLSZM
original_glszm_SizeZoneNonUniformity	GLSZM
original_glszm_SizeZoneNonUniformityNormalized	GLSZM
original_glszm_SmallAreaEmphasis	GLSZM
original_glszm_SmallAreaHighGrayLevelEmphasis	GLSZM
original_glszm_SmallAreaLowGrayLevelEmphasis	GLSZM
original_glszm_ZoneEntropy	GLSZM
original_glszm_ZonePercentage	GLSZM
original_glszm_ZoneVariance	GLSZM
original_gldm_DependenceEntropy	GLDM
original_gldm_DependenceNonUniformity	GLDM
original_gldm_DependenceNonUniformityNormalized	GLDM
original_gldm_DependenceVariance	GLDM
original_gldm_GrayLevelNonUniformity	GLDM
original_gldm_GrayLevelVariance	GLDM
original_gldm_HighGrayLevelEmphasis	GLDM
original_gldm_LargeDependenceEmphasis	GLDM
original_gldm_LargeDependenceHighGrayLevelEmphasis	GLDM
original_gldm_LargeDependenceLowGrayLevelEmphasis	GLDM
original_gldm_LowGrayLevelEmphasis	GLDM
original_gldm_SmallDependenceEmphasis	GLDM
original_gldm_SmallDependenceHighGrayLevelEmphasis	GLDM
original_gldm_SmallDependenceLowGrayLevelEmphasis	GLDM
log_sigma_2_0_mm_3D_firstorder_10Percentile	LOG
log_sigma_2_0_mm_3D_firstorder_90Percentile	LOG
log_sigma_2_0_mm_3D_firstorder_Energy	LOG
log_sigma_2_0_mm_3D_firstorder_Entropy	LOG
log_sigma_2_0_mm_3D_firstorder_InterquartileRange	LOG
log_sigma_2_0_mm_3D_firstorder_Kurtosis	LOG
log_sigma_2_0_mm_3D_firstorder_Maximum	LOG
log_sigma_2_0_mm_3D_firstorder_MeanAbsoluteDeviation	LOG
log_sigma_2_0_mm_3D_firstorder_Mean	LOG
log_sigma_2_0_mm_3D_firstorder_Median	LOG
log_sigma_2_0_mm_3D_firstorder_Minimum	LOG
log_sigma_2_0_mm_3D_firstorder_Range	LOG
log_sigma_2_0_mm_3D_firstorder_RobustMeanAbsoluteDeviation	LOG
log_sigma_2_0_mm_3D_firstorder_RootMeanSquared	LOG
log_sigma_2_0_mm_3D_firstorder_Skewness	LOG
log_sigma_2_0_mm_3D_firstorder_TotalEnergy	LOG
log_sigma_2_0_mm_3D_firstorder_Uniformity	LOG
log_sigma_2_0_mm_3D_firstorder_Variance	LOG
log_sigma_2_0_mm_3D_glcm_Autocorrelation	LOG
log_sigma_2_0_mm_3D_glcm_ClusterProminence	LOG
log_sigma_2_0_mm_3D_glcm_ClusterShade	LOG
log_sigma_2_0_mm_3D_glcm_ClusterTendency	LOG
log_sigma_2_0_mm_3D_glcm_Contrast	LOG
log_sigma_2_0_mm_3D_glcm_Correlation	LOG
log_sigma_2_0_mm_3D_glcm_DifferenceAverage	LOG
log_sigma_2_0_mm_3D_glcm_DifferenceEntropy	LOG
log_sigma_2_0_mm_3D_glcm_DifferenceVariance	LOG
log_sigma_2_0_mm_3D_glcm_Id	LOG
log_sigma_2_0_mm_3D_glcm_Idm	LOG
log_sigma_2_0_mm_3D_glcm_Idmn	LOG
log_sigma_2_0_mm_3D_glcm_Idn	LOG
log_sigma_2_0_mm_3D_glcm_Imc1	LOG
log_sigma_2_0_mm_3D_glcm_Imc2	LOG
log_sigma_2_0_mm_3D_glcm_InverseVariance	LOG
log_sigma_2_0_mm_3D_glcm_JointAverage	LOG
log_sigma_2_0_mm_3D_glcm_JointEnergy	LOG
log_sigma_2_0_mm_3D_glcm_JointEntropy	LOG
log_sigma_2_0_mm_3D_glcm_MCC	LOG
log_sigma_2_0_mm_3D_glcm_MaximumProbability	LOG
log_sigma_2_0_mm_3D_glcm_SumAverage	LOG
log_sigma_2_0_mm_3D_glcm_SumEntropy	LOG
log_sigma_2_0_mm_3D_glcm_SumSquares	LOG
log_sigma_2_0_mm_3D_glrlm_GrayLevelNonUniformity	LOG
log_sigma_2_0_mm_3D_glrlm_GrayLevelNonUniformityNormalized	LOG
log_sigma_2_0_mm_3D_glrlm_GrayLevelVariance	LOG
log_sigma_2_0_mm_3D_glrlm_HighGrayLevelRunEmphasis	LOG
log_sigma_2_0_mm_3D_glrlm_LongRunEmphasis	LOG
log_sigma_2_0_mm_3D_glrlm_LongRunHighGrayLevelEmphasis	LOG
log_sigma_2_0_mm_3D_glrlm_LongRunLowGrayLevelEmphasis	LOG
log_sigma_2_0_mm_3D_glrlm_LowGrayLevelRunEmphasis	LOG
log_sigma_2_0_mm_3D_glrlm_RunEntropy	LOG
log_sigma_2_0_mm_3D_glrlm_RunLengthNonUniformity	LOG
log_sigma_2_0_mm_3D_glrlm_RunLengthNonUniformityNormalized	LOG
log_sigma_2_0_mm_3D_glrlm_RunPercentage	LOG
log_sigma_2_0_mm_3D_glrlm_RunVariance	LOG
log_sigma_2_0_mm_3D_glrlm_ShortRunEmphasis	LOG
log_sigma_2_0_mm_3D_glrlm_ShortRunHighGrayLevelEmphasis	LOG
log_sigma_2_0_mm_3D_glrlm_ShortRunLowGrayLevelEmphasis	LOG
log_sigma_2_0_mm_3D_glszm_GrayLevelNonUniformity	LOG
log_sigma_2_0_mm_3D_glszm_GrayLevelNonUniformityNormalized	LOG
log_sigma_2_0_mm_3D_glszm_GrayLevelVariance	LOG
log_sigma_2_0_mm_3D_glszm_HighGrayLevelZoneEmphasis	LOG
log_sigma_2_0_mm_3D_glszm_LargeAreaEmphasis	LOG
log_sigma_2_0_mm_3D_glszm_LargeAreaHighGrayLevelEmphasis	LOG
log_sigma_2_0_mm_3D_glszm_LargeAreaLowGrayLevelEmphasis	LOG
log_sigma_2_0_mm_3D_glszm_LowGrayLevelZoneEmphasis	LOG
log_sigma_2_0_mm_3D_glszm_SizeZoneNonUniformity	LOG
log_sigma_2_0_mm_3D_glszm_SizeZoneNonUniformityNormalized	LOG
log_sigma_2_0_mm_3D_glszm_SmallAreaEmphasis	LOG
log_sigma_2_0_mm_3D_glszm_SmallAreaHighGrayLevelEmphasis	LOG
log_sigma_2_0_mm_3D_glszm_SmallAreaLowGrayLevelEmphasis	LOG
log_sigma_2_0_mm_3D_glszm_ZoneEntropy	LOG
log_sigma_2_0_mm_3D_glszm_ZonePercentage	LOG
log_sigma_2_0_mm_3D_glszm_ZoneVariance	LOG
log_sigma_2_0_mm_3D_gldm_DependenceEntropy	LOG
log_sigma_2_0_mm_3D_gldm_DependenceNonUniformity	LOG
log_sigma_2_0_mm_3D_gldm_DependenceNonUniformityNormalized	LOG
log_sigma_2_0_mm_3D_gldm_DependenceVariance	LOG
log_sigma_2_0_mm_3D_gldm_GrayLevelNonUniformity	LOG
log_sigma_2_0_mm_3D_gldm_GrayLevelVariance	LOG
log_sigma_2_0_mm_3D_gldm_HighGrayLevelEmphasis	LOG
log_sigma_2_0_mm_3D_gldm_LargeDependenceEmphasis	LOG
log_sigma_2_0_mm_3D_gldm_LargeDependenceHighGrayLevelEmphasis	LOG
log_sigma_2_0_mm_3D_gldm_LargeDependenceLowGrayLevelEmphasis	LOG
log_sigma_2_0_mm_3D_gldm_LowGrayLevelEmphasis	LOG
log_sigma_2_0_mm_3D_gldm_SmallDependenceEmphasis	LOG
log_sigma_2_0_mm_3D_gldm_SmallDependenceHighGrayLevelEmphasis	LOG
log_sigma_2_0_mm_3D_gldm_SmallDependenceLowGrayLevelEmphasis	LOG
log_sigma_3_0_mm_3D_firstorder_10Percentile	LOG
log_sigma_3_0_mm_3D_firstorder_90Percentile	LOG
log_sigma_3_0_mm_3D_firstorder_Energy	LOG
log_sigma_3_0_mm_3D_firstorder_Entropy	LOG
log_sigma_3_0_mm_3D_firstorder_InterquartileRange	LOG
log_sigma_3_0_mm_3D_firstorder_Kurtosis	LOG
log_sigma_3_0_mm_3D_firstorder_Maximum	LOG
log_sigma_3_0_mm_3D_firstorder_MeanAbsoluteDeviation	LOG
log_sigma_3_0_mm_3D_firstorder_Mean	LOG
log_sigma_3_0_mm_3D_firstorder_Median	LOG
log_sigma_3_0_mm_3D_firstorder_Minimum	LOG
log_sigma_3_0_mm_3D_firstorder_Range	LOG
log_sigma_3_0_mm_3D_firstorder_RobustMeanAbsoluteDeviation	LOG
log_sigma_3_0_mm_3D_firstorder_RootMeanSquared	LOG
log_sigma_3_0_mm_3D_firstorder_Skewness	LOG
log_sigma_3_0_mm_3D_firstorder_TotalEnergy	LOG
log_sigma_3_0_mm_3D_firstorder_Uniformity	LOG
log_sigma_3_0_mm_3D_firstorder_Variance	LOG
log_sigma_3_0_mm_3D_glcm_Autocorrelation	LOG
log_sigma_3_0_mm_3D_glcm_ClusterProminence	LOG
log_sigma_3_0_mm_3D_glcm_ClusterShade	LOG
log_sigma_3_0_mm_3D_glcm_ClusterTendency	LOG
log_sigma_3_0_mm_3D_glcm_Contrast	LOG
log_sigma_3_0_mm_3D_glcm_Correlation	LOG
log_sigma_3_0_mm_3D_glcm_DifferenceAverage	LOG
log_sigma_3_0_mm_3D_glcm_DifferenceEntropy	LOG
log_sigma_3_0_mm_3D_glcm_DifferenceVariance	LOG
log_sigma_3_0_mm_3D_glcm_Id	LOG
log_sigma_3_0_mm_3D_glcm_Idm	LOG
log_sigma_3_0_mm_3D_glcm_Idmn	LOG
log_sigma_3_0_mm_3D_glcm_Idn	LOG
log_sigma_3_0_mm_3D_glcm_Imc1	LOG
log_sigma_3_0_mm_3D_glcm_Imc2	LOG
log_sigma_3_0_mm_3D_glcm_InverseVariance	LOG
log_sigma_3_0_mm_3D_glcm_JointAverage	LOG
log_sigma_3_0_mm_3D_glcm_JointEnergy	LOG
log_sigma_3_0_mm_3D_glcm_JointEntropy	LOG
log_sigma_3_0_mm_3D_glcm_MCC	LOG
log_sigma_3_0_mm_3D_glcm_MaximumProbability	LOG
log_sigma_3_0_mm_3D_glcm_SumAverage	LOG
log_sigma_3_0_mm_3D_glcm_SumEntropy	LOG
log_sigma_3_0_mm_3D_glcm_SumSquares	LOG
log_sigma_3_0_mm_3D_glrlm_GrayLevelNonUniformity	LOG
log_sigma_3_0_mm_3D_glrlm_GrayLevelNonUniformityNormalized	LOG
log_sigma_3_0_mm_3D_glrlm_GrayLevelVariance	LOG
log_sigma_3_0_mm_3D_glrlm_HighGrayLevelRunEmphasis	LOG
log_sigma_3_0_mm_3D_glrlm_LongRunEmphasis	LOG
log_sigma_3_0_mm_3D_glrlm_LongRunHighGrayLevelEmphasis	LOG
log_sigma_3_0_mm_3D_glrlm_LongRunLowGrayLevelEmphasis	LOG
log_sigma_3_0_mm_3D_glrlm_LowGrayLevelRunEmphasis	LOG
log_sigma_3_0_mm_3D_glrlm_RunEntropy	LOG
log_sigma_3_0_mm_3D_glrlm_RunLengthNonUniformity	LOG
log_sigma_3_0_mm_3D_glrlm_RunLengthNonUniformityNormalized	LOG
log_sigma_3_0_mm_3D_glrlm_RunPercentage	LOG
log_sigma_3_0_mm_3D_glrlm_RunVariance	LOG
log_sigma_3_0_mm_3D_glrlm_ShortRunEmphasis	LOG
log_sigma_3_0_mm_3D_glrlm_ShortRunHighGrayLevelEmphasis	LOG
log_sigma_3_0_mm_3D_glrlm_ShortRunLowGrayLevelEmphasis	LOG
log_sigma_3_0_mm_3D_glszm_GrayLevelNonUniformity	LOG
log_sigma_3_0_mm_3D_glszm_GrayLevelNonUniformityNormalized	LOG
log_sigma_3_0_mm_3D_glszm_GrayLevelVariance	LOG
log_sigma_3_0_mm_3D_glszm_HighGrayLevelZoneEmphasis	LOG
log_sigma_3_0_mm_3D_glszm_LargeAreaEmphasis	LOG
log_sigma_3_0_mm_3D_glszm_LargeAreaHighGrayLevelEmphasis	LOG
log_sigma_3_0_mm_3D_glszm_LargeAreaLowGrayLevelEmphasis	LOG
log_sigma_3_0_mm_3D_glszm_LowGrayLevelZoneEmphasis	LOG
log_sigma_3_0_mm_3D_glszm_SizeZoneNonUniformity	LOG
log_sigma_3_0_mm_3D_glszm_SizeZoneNonUniformityNormalized	LOG
log_sigma_3_0_mm_3D_glszm_SmallAreaEmphasis	LOG
log_sigma_3_0_mm_3D_glszm_SmallAreaHighGrayLevelEmphasis	LOG
log_sigma_3_0_mm_3D_glszm_SmallAreaLowGrayLevelEmphasis	LOG
log_sigma_3_0_mm_3D_glszm_ZoneEntropy	LOG
log_sigma_3_0_mm_3D_glszm_ZonePercentage	LOG
log_sigma_3_0_mm_3D_glszm_ZoneVariance	LOG
log_sigma_3_0_mm_3D_gldm_DependenceEntropy	LOG
log_sigma_3_0_mm_3D_gldm_DependenceNonUniformity	LOG
log_sigma_3_0_mm_3D_gldm_DependenceNonUniformityNormalized	LOG
log_sigma_3_0_mm_3D_gldm_DependenceVariance	LOG
log_sigma_3_0_mm_3D_gldm_GrayLevelNonUniformity	LOG
log_sigma_3_0_mm_3D_gldm_GrayLevelVariance	LOG
log_sigma_3_0_mm_3D_gldm_HighGrayLevelEmphasis	LOG
log_sigma_3_0_mm_3D_gldm_LargeDependenceEmphasis	LOG
log_sigma_3_0_mm_3D_gldm_LargeDependenceHighGrayLevelEmphasis	LOG
log_sigma_3_0_mm_3D_gldm_LargeDependenceLowGrayLevelEmphasis	LOG
log_sigma_3_0_mm_3D_gldm_LowGrayLevelEmphasis	LOG
log_sigma_3_0_mm_3D_gldm_SmallDependenceEmphasis	LOG
log_sigma_3_0_mm_3D_gldm_SmallDependenceHighGrayLevelEmphasis	LOG
log_sigma_3_0_mm_3D_gldm_SmallDependenceLowGrayLevelEmphasis	LOG
log_sigma_4_0_mm_3D_firstorder_10Percentile	LOG
log_sigma_4_0_mm_3D_firstorder_90Percentile	LOG
log_sigma_4_0_mm_3D_firstorder_Energy	LOG
log_sigma_4_0_mm_3D_firstorder_Entropy	LOG
log_sigma_4_0_mm_3D_firstorder_InterquartileRange	LOG
log_sigma_4_0_mm_3D_firstorder_Kurtosis	LOG
log_sigma_4_0_mm_3D_firstorder_Maximum	LOG
log_sigma_4_0_mm_3D_firstorder_MeanAbsoluteDeviation	LOG
log_sigma_4_0_mm_3D_firstorder_Mean	LOG
log_sigma_4_0_mm_3D_firstorder_Median	LOG
log_sigma_4_0_mm_3D_firstorder_Minimum	LOG
log_sigma_4_0_mm_3D_firstorder_Range	LOG
log_sigma_4_0_mm_3D_firstorder_RobustMeanAbsoluteDeviation	LOG
log_sigma_4_0_mm_3D_firstorder_RootMeanSquared	LOG
log_sigma_4_0_mm_3D_firstorder_Skewness	LOG
log_sigma_4_0_mm_3D_firstorder_TotalEnergy	LOG
log_sigma_4_0_mm_3D_firstorder_Uniformity	LOG
log_sigma_4_0_mm_3D_firstorder_Variance	LOG
log_sigma_4_0_mm_3D_glcm_Autocorrelation	LOG
log_sigma_4_0_mm_3D_glcm_ClusterProminence	LOG
log_sigma_4_0_mm_3D_glcm_ClusterShade	LOG
log_sigma_4_0_mm_3D_glcm_ClusterTendency	LOG
log_sigma_4_0_mm_3D_glcm_Contrast	LOG
log_sigma_4_0_mm_3D_glcm_Correlation	LOG
log_sigma_4_0_mm_3D_glcm_DifferenceAverage	LOG
log_sigma_4_0_mm_3D_glcm_DifferenceEntropy	LOG
log_sigma_4_0_mm_3D_glcm_DifferenceVariance	LOG
log_sigma_4_0_mm_3D_glcm_Id	LOG
log_sigma_4_0_mm_3D_glcm_Idm	LOG
log_sigma_4_0_mm_3D_glcm_Idmn	LOG
log_sigma_4_0_mm_3D_glcm_Idn	LOG
log_sigma_4_0_mm_3D_glcm_Imc1	LOG
log_sigma_4_0_mm_3D_glcm_Imc2	LOG
log_sigma_4_0_mm_3D_glcm_InverseVariance	LOG
log_sigma_4_0_mm_3D_glcm_JointAverage	LOG
log_sigma_4_0_mm_3D_glcm_JointEnergy	LOG
log_sigma_4_0_mm_3D_glcm_JointEntropy	LOG
log_sigma_4_0_mm_3D_glcm_MCC	LOG
log_sigma_4_0_mm_3D_glcm_MaximumProbability	LOG
log_sigma_4_0_mm_3D_glcm_SumAverage	LOG
log_sigma_4_0_mm_3D_glcm_SumEntropy	LOG
log_sigma_4_0_mm_3D_glcm_SumSquares	LOG
log_sigma_4_0_mm_3D_glrlm_GrayLevelNonUniformity	LOG
log_sigma_4_0_mm_3D_glrlm_GrayLevelNonUniformityNormalized	LOG
log_sigma_4_0_mm_3D_glrlm_GrayLevelVariance	LOG
log_sigma_4_0_mm_3D_glrlm_HighGrayLevelRunEmphasis	LOG
log_sigma_4_0_mm_3D_glrlm_LongRunEmphasis	LOG
log_sigma_4_0_mm_3D_glrlm_LongRunHighGrayLevelEmphasis	LOG
log_sigma_4_0_mm_3D_glrlm_LongRunLowGrayLevelEmphasis	LOG
log_sigma_4_0_mm_3D_glrlm_LowGrayLevelRunEmphasis	LOG
log_sigma_4_0_mm_3D_glrlm_RunEntropy	LOG
log_sigma_4_0_mm_3D_glrlm_RunLengthNonUniformity	LOG
log_sigma_4_0_mm_3D_glrlm_RunLengthNonUniformityNormalized	LOG
log_sigma_4_0_mm_3D_glrlm_RunPercentage	LOG
log_sigma_4_0_mm_3D_glrlm_RunVariance	LOG
log_sigma_4_0_mm_3D_glrlm_ShortRunEmphasis	LOG
log_sigma_4_0_mm_3D_glrlm_ShortRunHighGrayLevelEmphasis	LOG
log_sigma_4_0_mm_3D_glrlm_ShortRunLowGrayLevelEmphasis	LOG
log_sigma_4_0_mm_3D_glszm_GrayLevelNonUniformity	LOG
log_sigma_4_0_mm_3D_glszm_GrayLevelNonUniformityNormalized	LOG
log_sigma_4_0_mm_3D_glszm_GrayLevelVariance	LOG
log_sigma_4_0_mm_3D_glszm_HighGrayLevelZoneEmphasis	LOG
log_sigma_4_0_mm_3D_glszm_LargeAreaEmphasis	LOG
log_sigma_4_0_mm_3D_glszm_LargeAreaHighGrayLevelEmphasis	LOG
log_sigma_4_0_mm_3D_glszm_LargeAreaLowGrayLevelEmphasis	LOG
log_sigma_4_0_mm_3D_glszm_LowGrayLevelZoneEmphasis	LOG
log_sigma_4_0_mm_3D_glszm_SizeZoneNonUniformity	LOG
log_sigma_4_0_mm_3D_glszm_SizeZoneNonUniformityNormalized	LOG
log_sigma_4_0_mm_3D_glszm_SmallAreaEmphasis	LOG
log_sigma_4_0_mm_3D_glszm_SmallAreaHighGrayLevelEmphasis	LOG
log_sigma_4_0_mm_3D_glszm_SmallAreaLowGrayLevelEmphasis	LOG
log_sigma_4_0_mm_3D_glszm_ZoneEntropy	LOG
log_sigma_4_0_mm_3D_glszm_ZonePercentage	LOG
log_sigma_4_0_mm_3D_glszm_ZoneVariance	LOG
log_sigma_4_0_mm_3D_gldm_DependenceEntropy	LOG
log_sigma_4_0_mm_3D_gldm_DependenceNonUniformity	LOG
log_sigma_4_0_mm_3D_gldm_DependenceNonUniformityNormalized	LOG
log_sigma_4_0_mm_3D_gldm_DependenceVariance	LOG
log_sigma_4_0_mm_3D_gldm_GrayLevelNonUniformity	LOG
log_sigma_4_0_mm_3D_gldm_GrayLevelVariance	LOG
log_sigma_4_0_mm_3D_gldm_HighGrayLevelEmphasis	LOG
log_sigma_4_0_mm_3D_gldm_LargeDependenceEmphasis	LOG
log_sigma_4_0_mm_3D_gldm_LargeDependenceHighGrayLevelEmphasis	LOG
log_sigma_4_0_mm_3D_gldm_LargeDependenceLowGrayLevelEmphasis	LOG
log_sigma_4_0_mm_3D_gldm_LowGrayLevelEmphasis	LOG
log_sigma_4_0_mm_3D_gldm_SmallDependenceEmphasis	LOG
log_sigma_4_0_mm_3D_gldm_SmallDependenceHighGrayLevelEmphasis	LOG
log_sigma_4_0_mm_3D_gldm_SmallDependenceLowGrayLevelEmphasis	LOG
log_sigma_5_0_mm_3D_firstorder_10Percentile	LOG
log_sigma_5_0_mm_3D_firstorder_90Percentile	LOG
log_sigma_5_0_mm_3D_firstorder_Energy	LOG
log_sigma_5_0_mm_3D_firstorder_Entropy	LOG
log_sigma_5_0_mm_3D_firstorder_InterquartileRange	LOG
log_sigma_5_0_mm_3D_firstorder_Kurtosis	LOG
log_sigma_5_0_mm_3D_firstorder_Maximum	LOG
log_sigma_5_0_mm_3D_firstorder_MeanAbsoluteDeviation	LOG
log_sigma_5_0_mm_3D_firstorder_Mean	LOG
log_sigma_5_0_mm_3D_firstorder_Median	LOG
log_sigma_5_0_mm_3D_firstorder_Minimum	LOG
log_sigma_5_0_mm_3D_firstorder_Range	LOG
log_sigma_5_0_mm_3D_firstorder_RobustMeanAbsoluteDeviation	LOG
log_sigma_5_0_mm_3D_firstorder_RootMeanSquared	LOG
log_sigma_5_0_mm_3D_firstorder_Skewness	LOG
log_sigma_5_0_mm_3D_firstorder_TotalEnergy	LOG
log_sigma_5_0_mm_3D_firstorder_Uniformity	LOG
log_sigma_5_0_mm_3D_firstorder_Variance	LOG
log_sigma_5_0_mm_3D_glcm_Autocorrelation	LOG
log_sigma_5_0_mm_3D_glcm_ClusterProminence	LOG
log_sigma_5_0_mm_3D_glcm_ClusterShade	LOG
log_sigma_5_0_mm_3D_glcm_ClusterTendency	LOG
log_sigma_5_0_mm_3D_glcm_Contrast	LOG
log_sigma_5_0_mm_3D_glcm_Correlation	LOG
log_sigma_5_0_mm_3D_glcm_DifferenceAverage	LOG
log_sigma_5_0_mm_3D_glcm_DifferenceEntropy	LOG
log_sigma_5_0_mm_3D_glcm_DifferenceVariance	LOG
log_sigma_5_0_mm_3D_glcm_Id	LOG
log_sigma_5_0_mm_3D_glcm_Idm	LOG
log_sigma_5_0_mm_3D_glcm_Idmn	LOG
log_sigma_5_0_mm_3D_glcm_Idn	LOG
log_sigma_5_0_mm_3D_glcm_Imc1	LOG
log_sigma_5_0_mm_3D_glcm_Imc2	LOG
log_sigma_5_0_mm_3D_glcm_InverseVariance	LOG
log_sigma_5_0_mm_3D_glcm_JointAverage	LOG
log_sigma_5_0_mm_3D_glcm_JointEnergy	LOG
log_sigma_5_0_mm_3D_glcm_JointEntropy	LOG
log_sigma_5_0_mm_3D_glcm_MCC	LOG
log_sigma_5_0_mm_3D_glcm_MaximumProbability	LOG
log_sigma_5_0_mm_3D_glcm_SumAverage	LOG
log_sigma_5_0_mm_3D_glcm_SumEntropy	LOG
log_sigma_5_0_mm_3D_glcm_SumSquares	LOG
log_sigma_5_0_mm_3D_glrlm_GrayLevelNonUniformity	LOG
log_sigma_5_0_mm_3D_glrlm_GrayLevelNonUniformityNormalized	LOG
log_sigma_5_0_mm_3D_glrlm_GrayLevelVariance	LOG
log_sigma_5_0_mm_3D_glrlm_HighGrayLevelRunEmphasis	LOG
log_sigma_5_0_mm_3D_glrlm_LongRunEmphasis	LOG
log_sigma_5_0_mm_3D_glrlm_LongRunHighGrayLevelEmphasis	LOG
log_sigma_5_0_mm_3D_glrlm_LongRunLowGrayLevelEmphasis	LOG
log_sigma_5_0_mm_3D_glrlm_LowGrayLevelRunEmphasis	LOG
log_sigma_5_0_mm_3D_glrlm_RunEntropy	LOG
log_sigma_5_0_mm_3D_glrlm_RunLengthNonUniformity	LOG
log_sigma_5_0_mm_3D_glrlm_RunLengthNonUniformityNormalized	LOG
log_sigma_5_0_mm_3D_glrlm_RunPercentage	LOG
log_sigma_5_0_mm_3D_glrlm_RunVariance	LOG
log_sigma_5_0_mm_3D_glrlm_ShortRunEmphasis	LOG
log_sigma_5_0_mm_3D_glrlm_ShortRunHighGrayLevelEmphasis	LOG
log_sigma_5_0_mm_3D_glrlm_ShortRunLowGrayLevelEmphasis	LOG
log_sigma_5_0_mm_3D_glszm_GrayLevelNonUniformity	LOG
log_sigma_5_0_mm_3D_glszm_GrayLevelNonUniformityNormalized	LOG
log_sigma_5_0_mm_3D_glszm_GrayLevelVariance	LOG
log_sigma_5_0_mm_3D_glszm_HighGrayLevelZoneEmphasis	LOG
log_sigma_5_0_mm_3D_glszm_LargeAreaEmphasis	LOG
log_sigma_5_0_mm_3D_glszm_LargeAreaHighGrayLevelEmphasis	LOG
log_sigma_5_0_mm_3D_glszm_LargeAreaLowGrayLevelEmphasis	LOG
log_sigma_5_0_mm_3D_glszm_LowGrayLevelZoneEmphasis	LOG
log_sigma_5_0_mm_3D_glszm_SizeZoneNonUniformity	LOG
log_sigma_5_0_mm_3D_glszm_SizeZoneNonUniformityNormalized	LOG
log_sigma_5_0_mm_3D_glszm_SmallAreaEmphasis	LOG
log_sigma_5_0_mm_3D_glszm_SmallAreaHighGrayLevelEmphasis	LOG
log_sigma_5_0_mm_3D_glszm_SmallAreaLowGrayLevelEmphasis	LOG
log_sigma_5_0_mm_3D_glszm_ZoneEntropy	LOG
log_sigma_5_0_mm_3D_glszm_ZonePercentage	LOG
log_sigma_5_0_mm_3D_glszm_ZoneVariance	LOG
log_sigma_5_0_mm_3D_gldm_DependenceEntropy	LOG
log_sigma_5_0_mm_3D_gldm_DependenceNonUniformity	LOG
log_sigma_5_0_mm_3D_gldm_DependenceNonUniformityNormalized	LOG
log_sigma_5_0_mm_3D_gldm_DependenceVariance	LOG
log_sigma_5_0_mm_3D_gldm_GrayLevelNonUniformity	LOG
log_sigma_5_0_mm_3D_gldm_GrayLevelVariance	LOG
log_sigma_5_0_mm_3D_gldm_HighGrayLevelEmphasis	LOG
log_sigma_5_0_mm_3D_gldm_LargeDependenceEmphasis	LOG
log_sigma_5_0_mm_3D_gldm_LargeDependenceHighGrayLevelEmphasis	LOG
log_sigma_5_0_mm_3D_gldm_LargeDependenceLowGrayLevelEmphasis	LOG
log_sigma_5_0_mm_3D_gldm_LowGrayLevelEmphasis	LOG
log_sigma_5_0_mm_3D_gldm_SmallDependenceEmphasis	LOG
log_sigma_5_0_mm_3D_gldm_SmallDependenceHighGrayLevelEmphasis	LOG
log_sigma_5_0_mm_3D_gldm_SmallDependenceLowGrayLevelEmphasis	LOG
wavelet_LLH_firstorder_10Percentile	Wavelet
wavelet_LLH_firstorder_90Percentile	Wavelet
wavelet_LLH_firstorder_Energy	Wavelet
wavelet_LLH_firstorder_Entropy	Wavelet
wavelet_LLH_firstorder_InterquartileRange	Wavelet
wavelet_LLH_firstorder_Kurtosis	Wavelet
wavelet_LLH_firstorder_Maximum	Wavelet
wavelet_LLH_firstorder_MeanAbsoluteDeviation	Wavelet
wavelet_LLH_firstorder_Mean	Wavelet
wavelet_LLH_firstorder_Median	Wavelet
wavelet_LLH_firstorder_Minimum	Wavelet
wavelet_LLH_firstorder_Range	Wavelet
wavelet_LLH_firstorder_RobustMeanAbsoluteDeviation	Wavelet
wavelet_LLH_firstorder_RootMeanSquared	Wavelet
wavelet_LLH_firstorder_Skewness	Wavelet
wavelet_LLH_firstorder_TotalEnergy	Wavelet
wavelet_LLH_firstorder_Uniformity	Wavelet
wavelet_LLH_firstorder_Variance	Wavelet
wavelet_LLH_glcm_Autocorrelation	Wavelet
wavelet_LLH_glcm_ClusterProminence	Wavelet
wavelet_LLH_glcm_ClusterShade	Wavelet
wavelet_LLH_glcm_ClusterTendency	Wavelet
wavelet_LLH_glcm_Contrast	Wavelet
wavelet_LLH_glcm_Correlation	Wavelet
wavelet_LLH_glcm_DifferenceAverage	Wavelet
wavelet_LLH_glcm_DifferenceEntropy	Wavelet
wavelet_LLH_glcm_DifferenceVariance	Wavelet
wavelet_LLH_glcm_Id	Wavelet
wavelet_LLH_glcm_Idm	Wavelet
wavelet_LLH_glcm_Idmn	Wavelet
wavelet_LLH_glcm_Idn	Wavelet
wavelet_LLH_glcm_Imc1	Wavelet
wavelet_LLH_glcm_Imc2	Wavelet
wavelet_LLH_glcm_InverseVariance	Wavelet
wavelet_LLH_glcm_JointAverage	Wavelet
wavelet_LLH_glcm_JointEnergy	Wavelet
wavelet_LLH_glcm_JointEntropy	Wavelet
wavelet_LLH_glcm_MCC	Wavelet
wavelet_LLH_glcm_MaximumProbability	Wavelet
wavelet_LLH_glcm_SumAverage	Wavelet
wavelet_LLH_glcm_SumEntropy	Wavelet
wavelet_LLH_glcm_SumSquares	Wavelet
wavelet_LLH_glrlm_GrayLevelNonUniformity	Wavelet
wavelet_LLH_glrlm_GrayLevelNonUniformityNormalized	Wavelet
wavelet_LLH_glrlm_GrayLevelVariance	Wavelet
wavelet_LLH_glrlm_HighGrayLevelRunEmphasis	Wavelet
wavelet_LLH_glrlm_LongRunEmphasis	Wavelet
wavelet_LLH_glrlm_LongRunHighGrayLevelEmphasis	Wavelet
wavelet_LLH_glrlm_LongRunLowGrayLevelEmphasis	Wavelet
wavelet_LLH_glrlm_LowGrayLevelRunEmphasis	Wavelet
wavelet_LLH_glrlm_RunEntropy	Wavelet
wavelet_LLH_glrlm_RunLengthNonUniformity	Wavelet
wavelet_LLH_glrlm_RunLengthNonUniformityNormalized	Wavelet
wavelet_LLH_glrlm_RunPercentage	Wavelet
wavelet_LLH_glrlm_RunVariance	Wavelet
wavelet_LLH_glrlm_ShortRunEmphasis	Wavelet
wavelet_LLH_glrlm_ShortRunHighGrayLevelEmphasis	Wavelet
wavelet_LLH_glrlm_ShortRunLowGrayLevelEmphasis	Wavelet
wavelet_LLH_glszm_GrayLevelNonUniformity	Wavelet
wavelet_LLH_glszm_GrayLevelNonUniformityNormalized	Wavelet
wavelet_LLH_glszm_GrayLevelVariance	Wavelet
wavelet_LLH_glszm_HighGrayLevelZoneEmphasis	Wavelet
wavelet_LLH_glszm_LargeAreaEmphasis	Wavelet
wavelet_LLH_glszm_LargeAreaHighGrayLevelEmphasis	Wavelet
wavelet_LLH_glszm_LargeAreaLowGrayLevelEmphasis	Wavelet
wavelet_LLH_glszm_LowGrayLevelZoneEmphasis	Wavelet
wavelet_LLH_glszm_SizeZoneNonUniformity	Wavelet
wavelet_LLH_glszm_SizeZoneNonUniformityNormalized	Wavelet
wavelet_LLH_glszm_SmallAreaEmphasis	Wavelet
wavelet_LLH_glszm_SmallAreaHighGrayLevelEmphasis	Wavelet
wavelet_LLH_glszm_SmallAreaLowGrayLevelEmphasis	Wavelet
wavelet_LLH_glszm_ZoneEntropy	Wavelet
wavelet_LLH_glszm_ZonePercentage	Wavelet
wavelet_LLH_glszm_ZoneVariance	Wavelet
wavelet_LLH_gldm_DependenceEntropy	Wavelet
wavelet_LLH_gldm_DependenceNonUniformity	Wavelet
wavelet_LLH_gldm_DependenceNonUniformityNormalized	Wavelet
wavelet_LLH_gldm_DependenceVariance	Wavelet
wavelet_LLH_gldm_GrayLevelNonUniformity	Wavelet
wavelet_LLH_gldm_GrayLevelVariance	Wavelet
wavelet_LLH_gldm_HighGrayLevelEmphasis	Wavelet
wavelet_LLH_gldm_LargeDependenceEmphasis	Wavelet
wavelet_LLH_gldm_LargeDependenceHighGrayLevelEmphasis	Wavelet
wavelet_LLH_gldm_LargeDependenceLowGrayLevelEmphasis	Wavelet
wavelet_LLH_gldm_LowGrayLevelEmphasis	Wavelet
wavelet_LLH_gldm_SmallDependenceEmphasis	Wavelet
wavelet_LLH_gldm_SmallDependenceHighGrayLevelEmphasis	Wavelet
wavelet_LLH_gldm_SmallDependenceLowGrayLevelEmphasis	Wavelet
wavelet_LHL_firstorder_10Percentile	Wavelet
wavelet_LHL_firstorder_90Percentile	Wavelet
wavelet_LHL_firstorder_Energy	Wavelet
wavelet_LHL_firstorder_Entropy	Wavelet
wavelet_LHL_firstorder_InterquartileRange	Wavelet
wavelet_LHL_firstorder_Kurtosis	Wavelet
wavelet_LHL_firstorder_Maximum	Wavelet
wavelet_LHL_firstorder_MeanAbsoluteDeviation	Wavelet
wavelet_LHL_firstorder_Mean	Wavelet
wavelet_LHL_firstorder_Median	Wavelet
wavelet_LHL_firstorder_Minimum	Wavelet
wavelet_LHL_firstorder_Range	Wavelet
wavelet_LHL_firstorder_RobustMeanAbsoluteDeviation	Wavelet
wavelet_LHL_firstorder_RootMeanSquared	Wavelet
wavelet_LHL_firstorder_Skewness	Wavelet
wavelet_LHL_firstorder_TotalEnergy	Wavelet
wavelet_LHL_firstorder_Uniformity	Wavelet
wavelet_LHL_firstorder_Variance	Wavelet
wavelet_LHL_glcm_Autocorrelation	Wavelet
wavelet_LHL_glcm_ClusterProminence	Wavelet
wavelet_LHL_glcm_ClusterShade	Wavelet
wavelet_LHL_glcm_ClusterTendency	Wavelet
wavelet_LHL_glcm_Contrast	Wavelet
wavelet_LHL_glcm_Correlation	Wavelet
wavelet_LHL_glcm_DifferenceAverage	Wavelet
wavelet_LHL_glcm_DifferenceEntropy	Wavelet
wavelet_LHL_glcm_DifferenceVariance	Wavelet
wavelet_LHL_glcm_Id	Wavelet
wavelet_LHL_glcm_Idm	Wavelet
wavelet_LHL_glcm_Idmn	Wavelet
wavelet_LHL_glcm_Idn	Wavelet
wavelet_LHL_glcm_Imc1	Wavelet
wavelet_LHL_glcm_Imc2	Wavelet
wavelet_LHL_glcm_InverseVariance	Wavelet
wavelet_LHL_glcm_JointAverage	Wavelet
wavelet_LHL_glcm_JointEnergy	Wavelet
wavelet_LHL_glcm_JointEntropy	Wavelet
wavelet_LHL_glcm_MCC	Wavelet
wavelet_LHL_glcm_MaximumProbability	Wavelet
wavelet_LHL_glcm_SumAverage	Wavelet
wavelet_LHL_glcm_SumEntropy	Wavelet
wavelet_LHL_glcm_SumSquares	Wavelet
wavelet_LHL_glrlm_GrayLevelNonUniformity	Wavelet
wavelet_LHL_glrlm_GrayLevelNonUniformityNormalized	Wavelet
wavelet_LHL_glrlm_GrayLevelVariance	Wavelet
wavelet_LHL_glrlm_HighGrayLevelRunEmphasis	Wavelet
wavelet_LHL_glrlm_LongRunEmphasis	Wavelet
wavelet_LHL_glrlm_LongRunHighGrayLevelEmphasis	Wavelet
wavelet_LHL_glrlm_LongRunLowGrayLevelEmphasis	Wavelet
wavelet_LHL_glrlm_LowGrayLevelRunEmphasis	Wavelet
wavelet_LHL_glrlm_RunEntropy	Wavelet
wavelet_LHL_glrlm_RunLengthNonUniformity	Wavelet
wavelet_LHL_glrlm_RunLengthNonUniformityNormalized	Wavelet
wavelet_LHL_glrlm_RunPercentage	Wavelet
wavelet_LHL_glrlm_RunVariance	Wavelet
wavelet_LHL_glrlm_ShortRunEmphasis	Wavelet
wavelet_LHL_glrlm_ShortRunHighGrayLevelEmphasis	Wavelet
wavelet_LHL_glrlm_ShortRunLowGrayLevelEmphasis	Wavelet
wavelet_LHL_glszm_GrayLevelNonUniformity	Wavelet
wavelet_LHL_glszm_GrayLevelNonUniformityNormalized	Wavelet
wavelet_LHL_glszm_GrayLevelVariance	Wavelet
wavelet_LHL_glszm_HighGrayLevelZoneEmphasis	Wavelet
wavelet_LHL_glszm_LargeAreaEmphasis	Wavelet
wavelet_LHL_glszm_LargeAreaHighGrayLevelEmphasis	Wavelet
wavelet_LHL_glszm_LargeAreaLowGrayLevelEmphasis	Wavelet
wavelet_LHL_glszm_LowGrayLevelZoneEmphasis	Wavelet
wavelet_LHL_glszm_SizeZoneNonUniformity	Wavelet
wavelet_LHL_glszm_SizeZoneNonUniformityNormalized	Wavelet
wavelet_LHL_glszm_SmallAreaEmphasis	Wavelet
wavelet_LHL_glszm_SmallAreaHighGrayLevelEmphasis	Wavelet
wavelet_LHL_glszm_SmallAreaLowGrayLevelEmphasis	Wavelet
wavelet_LHL_glszm_ZoneEntropy	Wavelet
wavelet_LHL_glszm_ZonePercentage	Wavelet
wavelet_LHL_glszm_ZoneVariance	Wavelet
wavelet_LHL_gldm_DependenceEntropy	Wavelet
wavelet_LHL_gldm_DependenceNonUniformity	Wavelet
wavelet_LHL_gldm_DependenceNonUniformityNormalized	Wavelet
wavelet_LHL_gldm_DependenceVariance	Wavelet
wavelet_LHL_gldm_GrayLevelNonUniformity	Wavelet
wavelet_LHL_gldm_GrayLevelVariance	Wavelet
wavelet_LHL_gldm_HighGrayLevelEmphasis	Wavelet
wavelet_LHL_gldm_LargeDependenceEmphasis	Wavelet
wavelet_LHL_gldm_LargeDependenceHighGrayLevelEmphasis	Wavelet
wavelet_LHL_gldm_LargeDependenceLowGrayLevelEmphasis	Wavelet
wavelet_LHL_gldm_LowGrayLevelEmphasis	Wavelet
wavelet_LHL_gldm_SmallDependenceEmphasis	Wavelet
wavelet_LHL_gldm_SmallDependenceHighGrayLevelEmphasis	Wavelet
wavelet_LHL_gldm_SmallDependenceLowGrayLevelEmphasis	Wavelet
wavelet_LHH_firstorder_10Percentile	Wavelet
wavelet_LHH_firstorder_90Percentile	Wavelet
wavelet_LHH_firstorder_Energy	Wavelet
wavelet_LHH_firstorder_Entropy	Wavelet
wavelet_LHH_firstorder_InterquartileRange	Wavelet
wavelet_LHH_firstorder_Kurtosis	Wavelet
wavelet_LHH_firstorder_Maximum	Wavelet
wavelet_LHH_firstorder_MeanAbsoluteDeviation	Wavelet
wavelet_LHH_firstorder_Mean	Wavelet
wavelet_LHH_firstorder_Median	Wavelet
wavelet_LHH_firstorder_Minimum	Wavelet
wavelet_LHH_firstorder_Range	Wavelet
wavelet_LHH_firstorder_RobustMeanAbsoluteDeviation	Wavelet
wavelet_LHH_firstorder_RootMeanSquared	Wavelet
wavelet_LHH_firstorder_Skewness	Wavelet
wavelet_LHH_firstorder_TotalEnergy	Wavelet
wavelet_LHH_firstorder_Uniformity	Wavelet
wavelet_LHH_firstorder_Variance	Wavelet
wavelet_LHH_glcm_Autocorrelation	Wavelet
wavelet_LHH_glcm_ClusterProminence	Wavelet
wavelet_LHH_glcm_ClusterShade	Wavelet
wavelet_LHH_glcm_ClusterTendency	Wavelet
wavelet_LHH_glcm_Contrast	Wavelet
wavelet_LHH_glcm_Correlation	Wavelet
wavelet_LHH_glcm_DifferenceAverage	Wavelet
wavelet_LHH_glcm_DifferenceEntropy	Wavelet
wavelet_LHH_glcm_DifferenceVariance	Wavelet
wavelet_LHH_glcm_Id	Wavelet
wavelet_LHH_glcm_Idm	Wavelet
wavelet_LHH_glcm_Idmn	Wavelet
wavelet_LHH_glcm_Idn	Wavelet
wavelet_LHH_glcm_Imc1	Wavelet
wavelet_LHH_glcm_Imc2	Wavelet
wavelet_LHH_glcm_InverseVariance	Wavelet
wavelet_LHH_glcm_JointAverage	Wavelet
wavelet_LHH_glcm_JointEnergy	Wavelet
wavelet_LHH_glcm_JointEntropy	Wavelet
wavelet_LHH_glcm_MCC	Wavelet
wavelet_LHH_glcm_MaximumProbability	Wavelet
wavelet_LHH_glcm_SumAverage	Wavelet
wavelet_LHH_glcm_SumEntropy	Wavelet
wavelet_LHH_glcm_SumSquares	Wavelet
wavelet_LHH_glrlm_GrayLevelNonUniformity	Wavelet
wavelet_LHH_glrlm_GrayLevelNonUniformityNormalized	Wavelet
wavelet_LHH_glrlm_GrayLevelVariance	Wavelet
wavelet_LHH_glrlm_HighGrayLevelRunEmphasis	Wavelet
wavelet_LHH_glrlm_LongRunEmphasis	Wavelet
wavelet_LHH_glrlm_LongRunHighGrayLevelEmphasis	Wavelet
wavelet_LHH_glrlm_LongRunLowGrayLevelEmphasis	Wavelet
wavelet_LHH_glrlm_LowGrayLevelRunEmphasis	Wavelet
wavelet_LHH_glrlm_RunEntropy	Wavelet
wavelet_LHH_glrlm_RunLengthNonUniformity	Wavelet
wavelet_LHH_glrlm_RunLengthNonUniformityNormalized	Wavelet
wavelet_LHH_glrlm_RunPercentage	Wavelet
wavelet_LHH_glrlm_RunVariance	Wavelet
wavelet_LHH_glrlm_ShortRunEmphasis	Wavelet
wavelet_LHH_glrlm_ShortRunHighGrayLevelEmphasis	Wavelet
wavelet_LHH_glrlm_ShortRunLowGrayLevelEmphasis	Wavelet
wavelet_LHH_glszm_GrayLevelNonUniformity	Wavelet
wavelet_LHH_glszm_GrayLevelNonUniformityNormalized	Wavelet
wavelet_LHH_glszm_GrayLevelVariance	Wavelet
wavelet_LHH_glszm_HighGrayLevelZoneEmphasis	Wavelet
wavelet_LHH_glszm_LargeAreaEmphasis	Wavelet
wavelet_LHH_glszm_LargeAreaHighGrayLevelEmphasis	Wavelet
wavelet_LHH_glszm_LargeAreaLowGrayLevelEmphasis	Wavelet
wavelet_LHH_glszm_LowGrayLevelZoneEmphasis	Wavelet
wavelet_LHH_glszm_SizeZoneNonUniformity	Wavelet
wavelet_LHH_glszm_SizeZoneNonUniformityNormalized	Wavelet
wavelet_LHH_glszm_SmallAreaEmphasis	Wavelet
wavelet_LHH_glszm_SmallAreaHighGrayLevelEmphasis	Wavelet
wavelet_LHH_glszm_SmallAreaLowGrayLevelEmphasis	Wavelet
wavelet_LHH_glszm_ZoneEntropy	Wavelet
wavelet_LHH_glszm_ZonePercentage	Wavelet
wavelet_LHH_glszm_ZoneVariance	Wavelet
wavelet_LHH_gldm_DependenceEntropy	Wavelet
wavelet_LHH_gldm_DependenceNonUniformity	Wavelet
wavelet_LHH_gldm_DependenceNonUniformityNormalized	Wavelet
wavelet_LHH_gldm_DependenceVariance	Wavelet
wavelet_LHH_gldm_GrayLevelNonUniformity	Wavelet
wavelet_LHH_gldm_GrayLevelVariance	Wavelet
wavelet_LHH_gldm_HighGrayLevelEmphasis	Wavelet
wavelet_LHH_gldm_LargeDependenceEmphasis	Wavelet
wavelet_LHH_gldm_LargeDependenceHighGrayLevelEmphasis	Wavelet
wavelet_LHH_gldm_LargeDependenceLowGrayLevelEmphasis	Wavelet
wavelet_LHH_gldm_LowGrayLevelEmphasis	Wavelet
wavelet_LHH_gldm_SmallDependenceEmphasis	Wavelet
wavelet_LHH_gldm_SmallDependenceHighGrayLevelEmphasis	Wavelet
wavelet_LHH_gldm_SmallDependenceLowGrayLevelEmphasis	Wavelet
wavelet_HLL_firstorder_10Percentile	Wavelet
wavelet_HLL_firstorder_90Percentile	Wavelet
wavelet_HLL_firstorder_Energy	Wavelet
wavelet_HLL_firstorder_Entropy	Wavelet
wavelet_HLL_firstorder_InterquartileRange	Wavelet
wavelet_HLL_firstorder_Kurtosis	Wavelet
wavelet_HLL_firstorder_Maximum	Wavelet
wavelet_HLL_firstorder_MeanAbsoluteDeviation	Wavelet
wavelet_HLL_firstorder_Mean	Wavelet
wavelet_HLL_firstorder_Median	Wavelet
wavelet_HLL_firstorder_Minimum	Wavelet
wavelet_HLL_firstorder_Range	Wavelet
wavelet_HLL_firstorder_RobustMeanAbsoluteDeviation	Wavelet
wavelet_HLL_firstorder_RootMeanSquared	Wavelet
wavelet_HLL_firstorder_Skewness	Wavelet
wavelet_HLL_firstorder_TotalEnergy	Wavelet
wavelet_HLL_firstorder_Uniformity	Wavelet
wavelet_HLL_firstorder_Variance	Wavelet
wavelet_HLL_glcm_Autocorrelation	Wavelet
wavelet_HLL_glcm_ClusterProminence	Wavelet
wavelet_HLL_glcm_ClusterShade	Wavelet
wavelet_HLL_glcm_ClusterTendency	Wavelet
wavelet_HLL_glcm_Contrast	Wavelet
wavelet_HLL_glcm_Correlation	Wavelet
wavelet_HLL_glcm_DifferenceAverage	Wavelet
wavelet_HLL_glcm_DifferenceEntropy	Wavelet
wavelet_HLL_glcm_DifferenceVariance	Wavelet
wavelet_HLL_glcm_Id	Wavelet
wavelet_HLL_glcm_Idm	Wavelet
wavelet_HLL_glcm_Idmn	Wavelet
wavelet_HLL_glcm_Idn	Wavelet
wavelet_HLL_glcm_Imc1	Wavelet
wavelet_HLL_glcm_Imc2	Wavelet
wavelet_HLL_glcm_InverseVariance	Wavelet
wavelet_HLL_glcm_JointAverage	Wavelet
wavelet_HLL_glcm_JointEnergy	Wavelet
wavelet_HLL_glcm_JointEntropy	Wavelet
wavelet_HLL_glcm_MCC	Wavelet
wavelet_HLL_glcm_MaximumProbability	Wavelet
wavelet_HLL_glcm_SumAverage	Wavelet
wavelet_HLL_glcm_SumEntropy	Wavelet
wavelet_HLL_glcm_SumSquares	Wavelet
wavelet_HLL_glrlm_GrayLevelNonUniformity	Wavelet
wavelet_HLL_glrlm_GrayLevelNonUniformityNormalized	Wavelet
wavelet_HLL_glrlm_GrayLevelVariance	Wavelet
wavelet_HLL_glrlm_HighGrayLevelRunEmphasis	Wavelet
wavelet_HLL_glrlm_LongRunEmphasis	Wavelet
wavelet_HLL_glrlm_LongRunHighGrayLevelEmphasis	Wavelet
wavelet_HLL_glrlm_LongRunLowGrayLevelEmphasis	Wavelet
wavelet_HLL_glrlm_LowGrayLevelRunEmphasis	Wavelet
wavelet_HLL_glrlm_RunEntropy	Wavelet
wavelet_HLL_glrlm_RunLengthNonUniformity	Wavelet
wavelet_HLL_glrlm_RunLengthNonUniformityNormalized	Wavelet
wavelet_HLL_glrlm_RunPercentage	Wavelet
wavelet_HLL_glrlm_RunVariance	Wavelet
wavelet_HLL_glrlm_ShortRunEmphasis	Wavelet
wavelet_HLL_glrlm_ShortRunHighGrayLevelEmphasis	Wavelet
wavelet_HLL_glrlm_ShortRunLowGrayLevelEmphasis	Wavelet
wavelet_HLL_glszm_GrayLevelNonUniformity	Wavelet
wavelet_HLL_glszm_GrayLevelNonUniformityNormalized	Wavelet
wavelet_HLL_glszm_GrayLevelVariance	Wavelet
wavelet_HLL_glszm_HighGrayLevelZoneEmphasis	Wavelet
wavelet_HLL_glszm_LargeAreaEmphasis	Wavelet
wavelet_HLL_glszm_LargeAreaHighGrayLevelEmphasis	Wavelet
wavelet_HLL_glszm_LargeAreaLowGrayLevelEmphasis	Wavelet
wavelet_HLL_glszm_LowGrayLevelZoneEmphasis	Wavelet
wavelet_HLL_glszm_SizeZoneNonUniformity	Wavelet
wavelet_HLL_glszm_SizeZoneNonUniformityNormalized	Wavelet
wavelet_HLL_glszm_SmallAreaEmphasis	Wavelet
wavelet_HLL_glszm_SmallAreaHighGrayLevelEmphasis	Wavelet
wavelet_HLL_glszm_SmallAreaLowGrayLevelEmphasis	Wavelet
wavelet_HLL_glszm_ZoneEntropy	Wavelet
wavelet_HLL_glszm_ZonePercentage	Wavelet
wavelet_HLL_glszm_ZoneVariance	Wavelet
wavelet_HLL_gldm_DependenceEntropy	Wavelet
wavelet_HLL_gldm_DependenceNonUniformity	Wavelet
wavelet_HLL_gldm_DependenceNonUniformityNormalized	Wavelet
wavelet_HLL_gldm_DependenceVariance	Wavelet
wavelet_HLL_gldm_GrayLevelNonUniformity	Wavelet
wavelet_HLL_gldm_GrayLevelVariance	Wavelet
wavelet_HLL_gldm_HighGrayLevelEmphasis	Wavelet
wavelet_HLL_gldm_LargeDependenceEmphasis	Wavelet
wavelet_HLL_gldm_LargeDependenceHighGrayLevelEmphasis	Wavelet
wavelet_HLL_gldm_LargeDependenceLowGrayLevelEmphasis	Wavelet
wavelet_HLL_gldm_LowGrayLevelEmphasis	Wavelet
wavelet_HLL_gldm_SmallDependenceEmphasis	Wavelet
wavelet_HLL_gldm_SmallDependenceHighGrayLevelEmphasis	Wavelet
wavelet_HLL_gldm_SmallDependenceLowGrayLevelEmphasis	Wavelet
wavelet_HLH_firstorder_10Percentile	Wavelet
wavelet_HLH_firstorder_90Percentile	Wavelet
wavelet_HLH_firstorder_Energy	Wavelet
wavelet_HLH_firstorder_Entropy	Wavelet
wavelet_HLH_firstorder_InterquartileRange	Wavelet
wavelet_HLH_firstorder_Kurtosis	Wavelet
wavelet_HLH_firstorder_Maximum	Wavelet
wavelet_HLH_firstorder_MeanAbsoluteDeviation	Wavelet
wavelet_HLH_firstorder_Mean	Wavelet
wavelet_HLH_firstorder_Median	Wavelet
wavelet_HLH_firstorder_Minimum	Wavelet
wavelet_HLH_firstorder_Range	Wavelet
wavelet_HLH_firstorder_RobustMeanAbsoluteDeviation	Wavelet
wavelet_HLH_firstorder_RootMeanSquared	Wavelet
wavelet_HLH_firstorder_Skewness	Wavelet
wavelet_HLH_firstorder_TotalEnergy	Wavelet
wavelet_HLH_firstorder_Uniformity	Wavelet
wavelet_HLH_firstorder_Variance	Wavelet
wavelet_HLH_glcm_Autocorrelation	Wavelet
wavelet_HLH_glcm_ClusterProminence	Wavelet
wavelet_HLH_glcm_ClusterShade	Wavelet
wavelet_HLH_glcm_ClusterTendency	Wavelet
wavelet_HLH_glcm_Contrast	Wavelet
wavelet_HLH_glcm_Correlation	Wavelet
wavelet_HLH_glcm_DifferenceAverage	Wavelet
wavelet_HLH_glcm_DifferenceEntropy	Wavelet
wavelet_HLH_glcm_DifferenceVariance	Wavelet
wavelet_HLH_glcm_Id	Wavelet
wavelet_HLH_glcm_Idm	Wavelet
wavelet_HLH_glcm_Idmn	Wavelet
wavelet_HLH_glcm_Idn	Wavelet
wavelet_HLH_glcm_Imc1	Wavelet
wavelet_HLH_glcm_Imc2	Wavelet
wavelet_HLH_glcm_InverseVariance	Wavelet
wavelet_HLH_glcm_JointAverage	Wavelet
wavelet_HLH_glcm_JointEnergy	Wavelet
wavelet_HLH_glcm_JointEntropy	Wavelet
wavelet_HLH_glcm_MCC	Wavelet
wavelet_HLH_glcm_MaximumProbability	Wavelet
wavelet_HLH_glcm_SumAverage	Wavelet
wavelet_HLH_glcm_SumEntropy	Wavelet
wavelet_HLH_glcm_SumSquares	Wavelet
wavelet_HLH_glrlm_GrayLevelNonUniformity	Wavelet
wavelet_HLH_glrlm_GrayLevelNonUniformityNormalized	Wavelet
wavelet_HLH_glrlm_GrayLevelVariance	Wavelet
wavelet_HLH_glrlm_HighGrayLevelRunEmphasis	Wavelet
wavelet_HLH_glrlm_LongRunEmphasis	Wavelet
wavelet_HLH_glrlm_LongRunHighGrayLevelEmphasis	Wavelet
wavelet_HLH_glrlm_LongRunLowGrayLevelEmphasis	Wavelet
wavelet_HLH_glrlm_LowGrayLevelRunEmphasis	Wavelet
wavelet_HLH_glrlm_RunEntropy	Wavelet
wavelet_HLH_glrlm_RunLengthNonUniformity	Wavelet
wavelet_HLH_glrlm_RunLengthNonUniformityNormalized	Wavelet
wavelet_HLH_glrlm_RunPercentage	Wavelet
wavelet_HLH_glrlm_RunVariance	Wavelet
wavelet_HLH_glrlm_ShortRunEmphasis	Wavelet
wavelet_HLH_glrlm_ShortRunHighGrayLevelEmphasis	Wavelet
wavelet_HLH_glrlm_ShortRunLowGrayLevelEmphasis	Wavelet
wavelet_HLH_glszm_GrayLevelNonUniformity	Wavelet
wavelet_HLH_glszm_GrayLevelNonUniformityNormalized	Wavelet
wavelet_HLH_glszm_GrayLevelVariance	Wavelet
wavelet_HLH_glszm_HighGrayLevelZoneEmphasis	Wavelet
wavelet_HLH_glszm_LargeAreaEmphasis	Wavelet
wavelet_HLH_glszm_LargeAreaHighGrayLevelEmphasis	Wavelet
wavelet_HLH_glszm_LargeAreaLowGrayLevelEmphasis	Wavelet
wavelet_HLH_glszm_LowGrayLevelZoneEmphasis	Wavelet
wavelet_HLH_glszm_SizeZoneNonUniformity	Wavelet
wavelet_HLH_glszm_SizeZoneNonUniformityNormalized	Wavelet
wavelet_HLH_glszm_SmallAreaEmphasis	Wavelet
wavelet_HLH_glszm_SmallAreaHighGrayLevelEmphasis	Wavelet
wavelet_HLH_glszm_SmallAreaLowGrayLevelEmphasis	Wavelet
wavelet_HLH_glszm_ZoneEntropy	Wavelet
wavelet_HLH_glszm_ZonePercentage	Wavelet
wavelet_HLH_glszm_ZoneVariance	Wavelet
wavelet_HLH_gldm_DependenceEntropy	Wavelet
wavelet_HLH_gldm_DependenceNonUniformity	Wavelet
wavelet_HLH_gldm_DependenceNonUniformityNormalized	Wavelet
wavelet_HLH_gldm_DependenceVariance	Wavelet
wavelet_HLH_gldm_GrayLevelNonUniformity	Wavelet
wavelet_HLH_gldm_GrayLevelVariance	Wavelet
wavelet_HLH_gldm_HighGrayLevelEmphasis	Wavelet
wavelet_HLH_gldm_LargeDependenceEmphasis	Wavelet
wavelet_HLH_gldm_LargeDependenceHighGrayLevelEmphasis	Wavelet
wavelet_HLH_gldm_LargeDependenceLowGrayLevelEmphasis	Wavelet
wavelet_HLH_gldm_LowGrayLevelEmphasis	Wavelet
wavelet_HLH_gldm_SmallDependenceEmphasis	Wavelet
wavelet_HLH_gldm_SmallDependenceHighGrayLevelEmphasis	Wavelet
wavelet_HLH_gldm_SmallDependenceLowGrayLevelEmphasis	Wavelet
wavelet_HHL_firstorder_10Percentile	Wavelet
wavelet_HHL_firstorder_90Percentile	Wavelet
wavelet_HHL_firstorder_Energy	Wavelet
wavelet_HHL_firstorder_Entropy	Wavelet
wavelet_HHL_firstorder_InterquartileRange	Wavelet
wavelet_HHL_firstorder_Kurtosis	Wavelet
wavelet_HHL_firstorder_Maximum	Wavelet
wavelet_HHL_firstorder_MeanAbsoluteDeviation	Wavelet
wavelet_HHL_firstorder_Mean	Wavelet
wavelet_HHL_firstorder_Median	Wavelet
wavelet_HHL_firstorder_Minimum	Wavelet
wavelet_HHL_firstorder_Range	Wavelet
wavelet_HHL_firstorder_RobustMeanAbsoluteDeviation	Wavelet
wavelet_HHL_firstorder_RootMeanSquared	Wavelet
wavelet_HHL_firstorder_Skewness	Wavelet
wavelet_HHL_firstorder_TotalEnergy	Wavelet
wavelet_HHL_firstorder_Uniformity	Wavelet
wavelet_HHL_firstorder_Variance	Wavelet
wavelet_HHL_glcm_Autocorrelation	Wavelet
wavelet_HHL_glcm_ClusterProminence	Wavelet
wavelet_HHL_glcm_ClusterShade	Wavelet
wavelet_HHL_glcm_ClusterTendency	Wavelet
wavelet_HHL_glcm_Contrast	Wavelet
wavelet_HHL_glcm_Correlation	Wavelet
wavelet_HHL_glcm_DifferenceAverage	Wavelet
wavelet_HHL_glcm_DifferenceEntropy	Wavelet
wavelet_HHL_glcm_DifferenceVariance	Wavelet
wavelet_HHL_glcm_Id	Wavelet
wavelet_HHL_glcm_Idm	Wavelet
wavelet_HHL_glcm_Idmn	Wavelet
wavelet_HHL_glcm_Idn	Wavelet
wavelet_HHL_glcm_Imc1	Wavelet
wavelet_HHL_glcm_Imc2	Wavelet
wavelet_HHL_glcm_InverseVariance	Wavelet
wavelet_HHL_glcm_JointAverage	Wavelet
wavelet_HHL_glcm_JointEnergy	Wavelet
wavelet_HHL_glcm_JointEntropy	Wavelet
wavelet_HHL_glcm_MCC	Wavelet
wavelet_HHL_glcm_MaximumProbability	Wavelet
wavelet_HHL_glcm_SumAverage	Wavelet
wavelet_HHL_glcm_SumEntropy	Wavelet
wavelet_HHL_glcm_SumSquares	Wavelet
wavelet_HHL_glrlm_GrayLevelNonUniformity	Wavelet
wavelet_HHL_glrlm_GrayLevelNonUniformityNormalized	Wavelet
wavelet_HHL_glrlm_GrayLevelVariance	Wavelet
wavelet_HHL_glrlm_HighGrayLevelRunEmphasis	Wavelet
wavelet_HHL_glrlm_LongRunEmphasis	Wavelet
wavelet_HHL_glrlm_LongRunHighGrayLevelEmphasis	Wavelet
wavelet_HHL_glrlm_LongRunLowGrayLevelEmphasis	Wavelet
wavelet_HHL_glrlm_LowGrayLevelRunEmphasis	Wavelet
wavelet_HHL_glrlm_RunEntropy	Wavelet
wavelet_HHL_glrlm_RunLengthNonUniformity	Wavelet
wavelet_HHL_glrlm_RunLengthNonUniformityNormalized	Wavelet
wavelet_HHL_glrlm_RunPercentage	Wavelet
wavelet_HHL_glrlm_RunVariance	Wavelet
wavelet_HHL_glrlm_ShortRunEmphasis	Wavelet
wavelet_HHL_glrlm_ShortRunHighGrayLevelEmphasis	Wavelet
wavelet_HHL_glrlm_ShortRunLowGrayLevelEmphasis	Wavelet
wavelet_HHL_glszm_GrayLevelNonUniformity	Wavelet
wavelet_HHL_glszm_GrayLevelNonUniformityNormalized	Wavelet
wavelet_HHL_glszm_GrayLevelVariance	Wavelet
wavelet_HHL_glszm_HighGrayLevelZoneEmphasis	Wavelet
wavelet_HHL_glszm_LargeAreaEmphasis	Wavelet
wavelet_HHL_glszm_LargeAreaHighGrayLevelEmphasis	Wavelet
wavelet_HHL_glszm_LargeAreaLowGrayLevelEmphasis	Wavelet
wavelet_HHL_glszm_LowGrayLevelZoneEmphasis	Wavelet
wavelet_HHL_glszm_SizeZoneNonUniformity	Wavelet
wavelet_HHL_glszm_SizeZoneNonUniformityNormalized	Wavelet
wavelet_HHL_glszm_SmallAreaEmphasis	Wavelet
wavelet_HHL_glszm_SmallAreaHighGrayLevelEmphasis	Wavelet
wavelet_HHL_glszm_SmallAreaLowGrayLevelEmphasis	Wavelet
wavelet_HHL_glszm_ZoneEntropy	Wavelet
wavelet_HHL_glszm_ZonePercentage	Wavelet
wavelet_HHL_glszm_ZoneVariance	Wavelet
wavelet_HHL_gldm_DependenceEntropy	Wavelet
wavelet_HHL_gldm_DependenceNonUniformity	Wavelet
wavelet_HHL_gldm_DependenceNonUniformityNormalized	Wavelet
wavelet_HHL_gldm_DependenceVariance	Wavelet
wavelet_HHL_gldm_GrayLevelNonUniformity	Wavelet
wavelet_HHL_gldm_GrayLevelVariance	Wavelet
wavelet_HHL_gldm_HighGrayLevelEmphasis	Wavelet
wavelet_HHL_gldm_LargeDependenceEmphasis	Wavelet
wavelet_HHL_gldm_LargeDependenceHighGrayLevelEmphasis	Wavelet
wavelet_HHL_gldm_LargeDependenceLowGrayLevelEmphasis	Wavelet
wavelet_HHL_gldm_LowGrayLevelEmphasis	Wavelet
wavelet_HHL_gldm_SmallDependenceEmphasis	Wavelet
wavelet_HHL_gldm_SmallDependenceHighGrayLevelEmphasis	Wavelet
wavelet_HHL_gldm_SmallDependenceLowGrayLevelEmphasis	Wavelet
wavelet_HHH_firstorder_10Percentile	Wavelet
wavelet_HHH_firstorder_90Percentile	Wavelet
wavelet_HHH_firstorder_Energy	Wavelet
wavelet_HHH_firstorder_Entropy	Wavelet
wavelet_HHH_firstorder_InterquartileRange	Wavelet
wavelet_HHH_firstorder_Kurtosis	Wavelet
wavelet_HHH_firstorder_Maximum	Wavelet
wavelet_HHH_firstorder_MeanAbsoluteDeviation	Wavelet
wavelet_HHH_firstorder_Mean	Wavelet
wavelet_HHH_firstorder_Median	Wavelet
wavelet_HHH_firstorder_Minimum	Wavelet
wavelet_HHH_firstorder_Range	Wavelet
wavelet_HHH_firstorder_RobustMeanAbsoluteDeviation	Wavelet
wavelet_HHH_firstorder_RootMeanSquared	Wavelet
wavelet_HHH_firstorder_Skewness	Wavelet
wavelet_HHH_firstorder_TotalEnergy	Wavelet
wavelet_HHH_firstorder_Uniformity	Wavelet
wavelet_HHH_firstorder_Variance	Wavelet
wavelet_HHH_glcm_Autocorrelation	Wavelet
wavelet_HHH_glcm_ClusterProminence	Wavelet
wavelet_HHH_glcm_ClusterShade	Wavelet
wavelet_HHH_glcm_ClusterTendency	Wavelet
wavelet_HHH_glcm_Contrast	Wavelet
wavelet_HHH_glcm_Correlation	Wavelet
wavelet_HHH_glcm_DifferenceAverage	Wavelet
wavelet_HHH_glcm_DifferenceEntropy	Wavelet
wavelet_HHH_glcm_DifferenceVariance	Wavelet
wavelet_HHH_glcm_Id	Wavelet
wavelet_HHH_glcm_Idm	Wavelet
wavelet_HHH_glcm_Idmn	Wavelet
wavelet_HHH_glcm_Idn	Wavelet
wavelet_HHH_glcm_Imc1	Wavelet
wavelet_HHH_glcm_Imc2	Wavelet
wavelet_HHH_glcm_InverseVariance	Wavelet
wavelet_HHH_glcm_JointAverage	Wavelet
wavelet_HHH_glcm_JointEnergy	Wavelet
wavelet_HHH_glcm_JointEntropy	Wavelet
wavelet_HHH_glcm_MCC	Wavelet
wavelet_HHH_glcm_MaximumProbability	Wavelet
wavelet_HHH_glcm_SumAverage	Wavelet
wavelet_HHH_glcm_SumEntropy	Wavelet
wavelet_HHH_glcm_SumSquares	Wavelet
wavelet_HHH_glrlm_GrayLevelNonUniformity	Wavelet
wavelet_HHH_glrlm_GrayLevelNonUniformityNormalized	Wavelet
wavelet_HHH_glrlm_GrayLevelVariance	Wavelet
wavelet_HHH_glrlm_HighGrayLevelRunEmphasis	Wavelet
wavelet_HHH_glrlm_LongRunEmphasis	Wavelet
wavelet_HHH_glrlm_LongRunHighGrayLevelEmphasis	Wavelet
wavelet_HHH_glrlm_LongRunLowGrayLevelEmphasis	Wavelet
wavelet_HHH_glrlm_LowGrayLevelRunEmphasis	Wavelet
wavelet_HHH_glrlm_RunEntropy	Wavelet
wavelet_HHH_glrlm_RunLengthNonUniformity	Wavelet
wavelet_HHH_glrlm_RunLengthNonUniformityNormalized	Wavelet
wavelet_HHH_glrlm_RunPercentage	Wavelet
wavelet_HHH_glrlm_RunVariance	Wavelet
wavelet_HHH_glrlm_ShortRunEmphasis	Wavelet
wavelet_HHH_glrlm_ShortRunHighGrayLevelEmphasis	Wavelet
wavelet_HHH_glrlm_ShortRunLowGrayLevelEmphasis	Wavelet
wavelet_HHH_glszm_GrayLevelNonUniformity	Wavelet
wavelet_HHH_glszm_GrayLevelNonUniformityNormalized	Wavelet
wavelet_HHH_glszm_GrayLevelVariance	Wavelet
wavelet_HHH_glszm_HighGrayLevelZoneEmphasis	Wavelet
wavelet_HHH_glszm_LargeAreaEmphasis	Wavelet
wavelet_HHH_glszm_LargeAreaHighGrayLevelEmphasis	Wavelet
wavelet_HHH_glszm_LargeAreaLowGrayLevelEmphasis	Wavelet
wavelet_HHH_glszm_LowGrayLevelZoneEmphasis	Wavelet
wavelet_HHH_glszm_SizeZoneNonUniformity	Wavelet
wavelet_HHH_glszm_SizeZoneNonUniformityNormalized	Wavelet
wavelet_HHH_glszm_SmallAreaEmphasis	Wavelet
wavelet_HHH_glszm_SmallAreaHighGrayLevelEmphasis	Wavelet
wavelet_HHH_glszm_SmallAreaLowGrayLevelEmphasis	Wavelet
wavelet_HHH_glszm_ZoneEntropy	Wavelet
wavelet_HHH_glszm_ZonePercentage	Wavelet
wavelet_HHH_glszm_ZoneVariance	Wavelet
wavelet_HHH_gldm_DependenceEntropy	Wavelet
wavelet_HHH_gldm_DependenceNonUniformity	Wavelet
wavelet_HHH_gldm_DependenceNonUniformityNormalized	Wavelet
wavelet_HHH_gldm_DependenceVariance	Wavelet
wavelet_HHH_gldm_GrayLevelNonUniformity	Wavelet
wavelet_HHH_gldm_GrayLevelVariance	Wavelet
wavelet_HHH_gldm_HighGrayLevelEmphasis	Wavelet
wavelet_HHH_gldm_LargeDependenceEmphasis	Wavelet
wavelet_HHH_gldm_LargeDependenceHighGrayLevelEmphasis	Wavelet
wavelet_HHH_gldm_LargeDependenceLowGrayLevelEmphasis	Wavelet
wavelet_HHH_gldm_LowGrayLevelEmphasis	Wavelet
wavelet_HHH_gldm_SmallDependenceEmphasis	Wavelet
wavelet_HHH_gldm_SmallDependenceHighGrayLevelEmphasis	Wavelet
wavelet_HHH_gldm_SmallDependenceLowGrayLevelEmphasis	Wavelet
wavelet_LLL_firstorder_10Percentile	Wavelet
wavelet_LLL_firstorder_90Percentile	Wavelet
wavelet_LLL_firstorder_Energy	Wavelet
wavelet_LLL_firstorder_Entropy	Wavelet
wavelet_LLL_firstorder_InterquartileRange	Wavelet
wavelet_LLL_firstorder_Kurtosis	Wavelet
wavelet_LLL_firstorder_Maximum	Wavelet
wavelet_LLL_firstorder_MeanAbsoluteDeviation	Wavelet
wavelet_LLL_firstorder_Mean	Wavelet
wavelet_LLL_firstorder_Median	Wavelet
wavelet_LLL_firstorder_Minimum	Wavelet
wavelet_LLL_firstorder_Range	Wavelet
wavelet_LLL_firstorder_RobustMeanAbsoluteDeviation	Wavelet
wavelet_LLL_firstorder_RootMeanSquared	Wavelet
wavelet_LLL_firstorder_Skewness	Wavelet
wavelet_LLL_firstorder_TotalEnergy	Wavelet
wavelet_LLL_firstorder_Uniformity	Wavelet
wavelet_LLL_firstorder_Variance	Wavelet
wavelet_LLL_glcm_Autocorrelation	Wavelet
wavelet_LLL_glcm_ClusterProminence	Wavelet
wavelet_LLL_glcm_ClusterShade	Wavelet
wavelet_LLL_glcm_ClusterTendency	Wavelet
wavelet_LLL_glcm_Contrast	Wavelet
wavelet_LLL_glcm_Correlation	Wavelet
wavelet_LLL_glcm_DifferenceAverage	Wavelet
wavelet_LLL_glcm_DifferenceEntropy	Wavelet
wavelet_LLL_glcm_DifferenceVariance	Wavelet
wavelet_LLL_glcm_Id	Wavelet
wavelet_LLL_glcm_Idm	Wavelet
wavelet_LLL_glcm_Idmn	Wavelet
wavelet_LLL_glcm_Idn	Wavelet
wavelet_LLL_glcm_Imc1	Wavelet
wavelet_LLL_glcm_Imc2	Wavelet
wavelet_LLL_glcm_InverseVariance	Wavelet
wavelet_LLL_glcm_JointAverage	Wavelet
wavelet_LLL_glcm_JointEnergy	Wavelet
wavelet_LLL_glcm_JointEntropy	Wavelet
wavelet_LLL_glcm_MCC	Wavelet
wavelet_LLL_glcm_MaximumProbability	Wavelet
wavelet_LLL_glcm_SumAverage	Wavelet
wavelet_LLL_glcm_SumEntropy	Wavelet
wavelet_LLL_glcm_SumSquares	Wavelet
wavelet_LLL_glrlm_GrayLevelNonUniformity	Wavelet
wavelet_LLL_glrlm_GrayLevelNonUniformityNormalized	Wavelet
wavelet_LLL_glrlm_GrayLevelVariance	Wavelet
wavelet_LLL_glrlm_HighGrayLevelRunEmphasis	Wavelet
wavelet_LLL_glrlm_LongRunEmphasis	Wavelet
wavelet_LLL_glrlm_LongRunHighGrayLevelEmphasis	Wavelet
wavelet_LLL_glrlm_LongRunLowGrayLevelEmphasis	Wavelet
wavelet_LLL_glrlm_LowGrayLevelRunEmphasis	Wavelet
wavelet_LLL_glrlm_RunEntropy	Wavelet
wavelet_LLL_glrlm_RunLengthNonUniformity	Wavelet
wavelet_LLL_glrlm_RunLengthNonUniformityNormalized	Wavelet
wavelet_LLL_glrlm_RunPercentage	Wavelet
wavelet_LLL_glrlm_RunVariance	Wavelet
wavelet_LLL_glrlm_ShortRunEmphasis	Wavelet
wavelet_LLL_glrlm_ShortRunHighGrayLevelEmphasis	Wavelet
wavelet_LLL_glrlm_ShortRunLowGrayLevelEmphasis	Wavelet
wavelet_LLL_glszm_GrayLevelNonUniformity	Wavelet
wavelet_LLL_glszm_GrayLevelNonUniformityNormalized	Wavelet
wavelet_LLL_glszm_GrayLevelVariance	Wavelet
wavelet_LLL_glszm_HighGrayLevelZoneEmphasis	Wavelet
wavelet_LLL_glszm_LargeAreaEmphasis	Wavelet
wavelet_LLL_glszm_LargeAreaHighGrayLevelEmphasis	Wavelet
wavelet_LLL_glszm_LargeAreaLowGrayLevelEmphasis	Wavelet
wavelet_LLL_glszm_LowGrayLevelZoneEmphasis	Wavelet
wavelet_LLL_glszm_SizeZoneNonUniformity	Wavelet
wavelet_LLL_glszm_SizeZoneNonUniformityNormalized	Wavelet
wavelet_LLL_glszm_SmallAreaEmphasis	Wavelet
wavelet_LLL_glszm_SmallAreaHighGrayLevelEmphasis	Wavelet
wavelet_LLL_glszm_SmallAreaLowGrayLevelEmphasis	Wavelet
wavelet_LLL_glszm_ZoneEntropy	Wavelet
wavelet_LLL_glszm_ZonePercentage	Wavelet
wavelet_LLL_glszm_ZoneVariance	Wavelet
wavelet_LLL_gldm_DependenceEntropy	Wavelet
wavelet_LLL_gldm_DependenceNonUniformity	Wavelet
wavelet_LLL_gldm_DependenceNonUniformityNormalized	Wavelet
wavelet_LLL_gldm_DependenceVariance	Wavelet
wavelet_LLL_gldm_GrayLevelNonUniformity	Wavelet
wavelet_LLL_gldm_GrayLevelVariance	Wavelet
wavelet_LLL_gldm_HighGrayLevelEmphasis	Wavelet
wavelet_LLL_gldm_LargeDependenceEmphasis	Wavelet
wavelet_LLL_gldm_LargeDependenceHighGrayLevelEmphasis	Wavelet
wavelet_LLL_gldm_LargeDependenceLowGrayLevelEmphasis	Wavelet
wavelet_LLL_gldm_LowGrayLevelEmphasis	Wavelet
wavelet_LLL_gldm_SmallDependenceEmphasis	Wavelet
wavelet_LLL_gldm_SmallDependenceHighGrayLevelEmphasis	Wavelet
wavelet_LLL_gldm_SmallDependenceLowGrayLevelEmphasis	Wavelet
